# Supplementary material for: Evaluation of a point-of-care haemozoin assay (Gazelle device) for rapid detection of Plasmodium knowlesi malaria
Source: Sci Rep. 2023 Mar 23;13:4760. doi: 10.1038/s41598-023-31839-7 (PMC10036474; doi:10.1038/s41598-023-31839-7)
Supplement: Supplementary file 1 — Supplementary Information. [file 41598_2023_31839_MOESM1_ESM.xls]

## Sheet: Sheet1
Title:	Evaluation of a point-of-care haemozoin assay (GazelleTM device) for rapid detection of Plasmodium knowlesi malaria
Authors:	Angelica F. Tan,* Priyaleela Thota, Sitti Saimah binti Sakam, Lew Yao Long, Giri S. Rajahram, Timothy William, Bridget E. Barber, Steven Kho, Nicholas M. Anstey, David Bell, and Matthew J. Grigg
Study ID	Age (years)	Gender	Previous malaria (self reported)	Fever Duration (days)	with refined algorithm (Validation==1)	parasitaemia/uL	Gazelle reader result (Positive == 1)	Malaria PCR result	Malaria case or control	Date and time of sampling	Was sample taken prior to antimalarial treatment (Pre-treatment == 1)	Date commenced first antimalarial treatment	Time difference (in hours) between treatment and sampling time
QDM2206	36	Male	No	5	Yes	4282	1	Pk	Malaria	2021-04-05 19:40:27	No	2021-04-05 16:50:27	2.83333
QDM2378	9	Male	No	5	Yes	40	1	Pk	Malaria	2021-08-09 11:49:27	Yes	2021-08-09 13:50:27	-2.01667
QDM2048	28	Female	No	3	No	96	1	Pk	Malaria	2020-09-14 16:00:27	No	2020-09-14 10:30:27	5.5
QECF046	50	Male	No	2	Yes		0	Negative	Control	2021-08-16 22:10:27	Yes
QDM2286	54	Male	No	1	Yes	213	1	Pk	Malaria	2021-06-09 06:40:27	Yes	2021-06-09 10:00:27	-3.33333
QECF044	61	Female	No	9	Yes		0	Negative	Control	2021-07-13 11:33:27	Yes
QECF043	49	Male	No	21	Yes		0	Negative	Control	2021-07-13 06:56:27	Yes
QDM2411	30	Male	No	4	Yes	3082	1	Pk	Malaria	2021-09-15 14:48:27	Yes	2021-09-15 15:00:27	-0.2
QDM2008	13	Female	No	7	No	163	1	Pk	Malaria	2020-07-21 14:35:27	Yes	2020-07-21 16:45:27	-2.16667
QDM2190	60	Male	No	3	Yes	34	1	Pk	Malaria	2021-03-18 12:23:27	No	2021-03-18 09:15:27	3.13333
QECF047	21	Male	No	3	Yes		0	Negative	Control	2021-08-18 06:33:27	Yes
QDM2015	29	Male	No	4	No	52	1	Pk	Malaria	2020-08-03 10:15:27	Yes	2020-08-03 14:00:27	-3.75
QECF032	51	Male	No	2	Yes		0	Negative	Control	2021-06-14 07:12:27	Yes
QDM2338	16	Male	No	4	Yes	7742	1	Pk	Malaria	2021-07-06 18:23:27	No	2021-07-06 14:00:27	4.38333
QECF027	28	Male	No	2	Yes		0	Pk	Malaria	2021-05-14 11:05:27	Yes
QDM2307	40	Male	No	5	Yes	50	1	Pk	Malaria	2021-06-20 12:19:27	Yes	2021-06-20 13:40:27	-1.35
QECF022	27	Female	No	5	Yes		0	Negative	Control	2021-04-25 19:53:27	Yes
QECF050	21	Male	No	14	Yes		0	Negative	Control	2021-09-09 06:49:27	Yes
QDM2204	43	Male	No	4	Yes	3438	1	Pk	Malaria	2021-04-05 17:20:27	No	2021-04-05 11:00:27	6.33333
QECF018	63	Male	No	5	Yes		0	Negative	Control	2021-04-19 06:43:27	Yes
QDM2213	28	Male	No	4	Yes	155	1	Pk	Malaria	2021-04-09 14:30:27	No	2021-04-09 14:10:27	0.333333
QDM2243	20	Male	No	7	Yes	5684	1	Pk	Malaria	2021-05-03 10:16:27	Yes	2021-05-03 12:00:27	-1.73333
QDM2182	41	Male	No	5	Yes	3749	1	Pk	Malaria	2021-03-11 16:14:27	No	2021-03-11 16:10:27	0.0666667
QECF012	46	Male	No	4	Yes		0	Negative	Control	2021-04-05 09:30:27	Yes
QECF011	33	Male	No	5	Yes		0	Negative	Control	2021-04-02 08:30:27	Yes
QDM2265	35	Female	No	7	Yes	19118	1	Pk	Malaria	2021-05-24 21:03:27	Yes	2021-05-24 22:00:27	-0.95
QDM2292	38	Male	No	3	Yes	720	1	Pk	Malaria	2021-06-14 12:26:27	Yes	2021-06-14 12:30:27	-0.0666667
QDM2278	43	Male	No	4	Yes	476	1	Pk	Malaria	2021-06-04 12:11:27	No	2021-06-04 09:30:27	2.68333
QDM2249	27	Female	No	4	Yes	221	1	Pk	Malaria	2021-05-10 10:57:27	Yes	2021-05-10 19:29:27	-8.53333
QDM2297	18	Male	No	7	Yes	1708	1	Pk	Malaria	2021-06-15 18:55:27	Yes	2021-06-15 19:50:27	-0.916667
QDM2417	19	Male	No	3	Yes	10286	1	Pk	Malaria	2021-09-29 22:05:27	Yes	2021-09-29 23:00:27	-0.916667
QECF006	30	Male	No	3	Yes		0	Negative	Control	2021-03-21 16:17:27	Yes
QECF041	29	Female	No	7	Yes		0	Negative	Control	2021-07-07 16:00:27	Yes
QDM2444	15	Male	No	2	Yes	219	1	Pk	Malaria	2021-11-04 15:09:27	Yes	2021-11-04 16:50:27	-1.68333
QDM2440	43	Male	No	4	Yes	504	1	Pk	Malaria	2021-11-02 00:31:27	Yes	2021-11-02 03:30:27	-2.98333
QDM2443	15	Male	No	3	Yes	9151	1	Pk	Malaria	2021-11-03 21:36:27	Yes	2021-11-03 22:10:27	-0.566667
QDM2162	16	Male	No	3	Yes	104	1	Pk	Malaria	2021-02-22 15:39:27	Yes	2021-02-22 18:30:27	-2.85
QECF039	61	Male	No	2	Yes		0	Negative	Control	2021-07-04 18:02:27	Yes
QDM2157	34	Male	No	6	Yes	2117	1	Pk	Malaria	2021-02-19 09:40:27	Yes	2021-02-19 11:15:27	-1.58333
QDM2018	17	Male	No	6	No	196	1	Pk	Malaria	2020-08-05 15:05:27	No	2020-08-05 12:00:27	3.08333
QDM2310	49	Male	No	4	Yes	226	1	Pk	Malaria	2021-06-21 10:05:27	Yes	2021-06-21 11:40:27	-1.58333
QECF031	31	Male	No	4	Yes		0	Negative	Control	2021-05-21 09:55:27	Yes
QDM2425	19	Male	No	4	Yes	7514	1	Pk	Malaria	2021-10-07 19:47:27	Yes	2021-10-07 21:25:27	-1.63333
QDM2422	34	Male	No	5	Yes	1840	1	Pk	Malaria	2021-10-05 21:54:27	Yes	2021-10-05 23:25:27	-1.51667
QDM2029	42	Male	No	2	No	1785	1	Pk	Malaria	2020-08-17 16:53:27	No	2020-08-17 10:52:27	6.01667
QECF045	40	Male	No	5	Yes		0	Pk	Malaria	2021-08-13 06:59:27	Yes
QECF007	61	Female	No	3	Yes		0	Negative	Control	2021-03-23 16:56:27	Yes
QDM2295	38	Male	No	14	Yes	422	1	Pk	Malaria	2021-06-15 16:29:27	Yes	2021-06-15 18:15:27	-1.76667
QDM2220	11	Male	No	5	Yes	300	1	Pk	Malaria	2021-04-14 17:43:27	No	2021-04-14 12:17:27	5.43333
QDM2430	35	Male	No	3	Yes	1720	1	Pk	Malaria	2021-10-19 12:25:27	Yes	2021-10-19 13:00:27	-0.583333
QDM2058	47	Male	No	2	No	465	1	Pk	Malaria	2020-09-21 15:11:27	No	2020-09-21 11:15:27	3.93333
QDM2400	22	Male	No	3	Yes	306	1	Pk	Malaria	2021-09-01 20:49:27	Yes	2021-09-01 23:00:27	-2.18333
QDM2270	21	Male	No	5	Yes	312	1	Pk	Malaria	2021-05-28 14:46:27	Yes	2021-05-28 16:00:27	-1.23333
QDM2429	22	Male	No	1	Yes	25	1	Pk	Malaria	2021-10-18 10:59:27	Yes	2021-10-18 19:00:27	-8.01667
QDM2040	34	Male	No	3	No	1696	1	Pk	Malaria	2020-09-04 16:15:27	No	2020-09-04 12:10:27	4.08333
QDM2446	26	Male	No	4	Yes	60576	1	Pk	Malaria	2021-11-07 00:24:27	Yes	2021-11-07 01:15:27	-0.85
QECF049	63	Female	No	6	Yes		0	Negative	Control	2021-09-07 06:42:27	Yes
QDM2428	28	Male	No	7	Yes	572	1	Pk	Malaria	2021-10-18 19:56:27	Yes	2021-10-18 21:20:27	-1.4
QDM2211	42	Male	No	5	Yes	244	0	Pk	Malaria	2021-04-08 20:07:27	No	2021-04-08 18:10:27	1.95
QDM2263	14	Male	No	4	Yes	752	1	Pk	Malaria	2021-05-22 12:10:27	Yes	2021-05-22 13:30:27	-1.33333
QDM2377	30	Male	No	3	Yes	4434	1	Pk	Malaria	2021-08-09 10:41:27	Yes	2021-08-09 13:50:27	-3.15
QDM2361	29	Female	No	4	Yes	23	0	Pk	Malaria	2021-07-14 06:51:27	Yes	2021-07-14 09:10:27	-2.31667
QECF025	52	Female	No	5	Yes		0	Negative	Control	2021-05-08 09:04:27	Yes
QDM2290	65	Male	No	3	Yes	11486	1	Pk	Malaria	2021-06-14 07:08:27	No	2021-06-13 22:10:27	8.96667
QDM2228	44	Male	No	0	Yes	221	1	Pk	Malaria	2021-04-19 17:45:27	No	2021-04-19 12:55:27	4.83333
QDM2370	14	Male	No	5	Yes	16788	1	Pk	Malaria	2021-07-16 22:44:27	Yes	2021-07-17 00:00:27	-1.26667
QDM2028	31	Female	No	4	No	288	1	Pk	Malaria	2020-08-15 15:46:27	Yes	2020-08-15 16:25:27	-0.65
QDM2319	10	Female	No	5	Yes	247	1	Pk	Malaria	2021-06-27 09:13:27	Yes	2021-06-27 11:10:27	-1.95
QDM2293	18	Male	No	4	Yes	260	1	Pk	Malaria	2021-06-15 11:35:27	Yes	2021-06-15 12:00:27	-0.416667
QDM2188	57	Male	No	5	Yes	2331	1	Pk	Malaria	2021-03-17 14:59:27	No	2021-03-17 12:20:27	2.65
QDM2186	15	Female	No	5	Yes	266	1	Pk	Malaria	2021-03-16 14:25:27	No	2021-03-16 11:00:27	3.41667
QDM2009	52	Female	No	5	No	105	0	Pk	Malaria	2020-07-21 16:40:27	No	2020-07-21 13:30:27	3.16667
QDM2232	18	Male	No	7	Yes	95	1	Pk	Malaria	2021-04-20 14:49:27	No	2021-04-20 12:15:27	2.56667
QDM2336	50	Female	No	7	Yes	16951	1	Pk	Malaria	2021-07-05 12:59:27	No	2021-07-05 10:42:27	2.28333
QDM2331	20	Female	No	7	Yes	60	1	Pk	Malaria	2021-07-01 19:07:27	No	2021-07-01 15:10:27	3.95
QDM2020	20	Male	No	4	No	589	1	Pk	Malaria	2020-08-06 16:05:27	No	2020-08-06 14:32:27	1.55
QDM2404	49	Female	No	7	Yes	974	1	Pk	Malaria	2021-09-06 10:31:27	Yes	2021-09-06 11:45:27	-1.23333
QECF026	12	Female	No	2	Yes		0	Negative	Control	2021-05-12 09:51:27	Yes
QDM2043	27	Male	No	4	No	1682	1	Pk	Malaria	2020-09-08 12:34:27	Yes	2020-09-08 13:20:27	-0.766667
QECF052	29	Male	No	14	Yes		0	Negative	Control	2021-10-04 07:02:27	Yes
QDM2031	17	Male	No	5	No	2099	1	Pk	Malaria	2020-08-23 10:50:27	Yes	2020-08-23 13:30:27	-2.66667
QECF038	16	Male	No	2	Yes		0	Negative	Control	2021-06-28 07:15:27	Yes
QDM2242	18	Male	No	7	Yes	950	1	Pk	Malaria	2021-05-03 09:53:27	Yes	2021-05-03 17:30:27	-7.61667
QECF034	78	Male	No	7	Yes		0	Negative	Control	2021-06-19 11:25:27	Yes
QECF042	28	Female	No	12	Yes		0	Negative	Control	2021-07-09 06:51:27	Yes
QDM2155	17	Male	No	4	Yes	61	1	Pk	Malaria	2021-02-18 11:49:27	Yes	2021-02-18 16:20:27	-4.51667
QDM2177	51	Male	No	2	Yes	6438	1	Pk	Malaria	2021-03-03 10:42:27	Yes	2021-03-03 12:41:27	-1.98333
QDM2030	26	Male	No	3	No	14888	1	Pk	Malaria	2020-08-18 23:16:27	Yes	2020-08-19 00:00:27	-0.733333
QDM2057	13	Female	No	3	No	3510	1	Pk	Malaria	2020-09-21 15:00:27	No	2020-09-21 10:50:27	4.16667
QDM2289	17	Male	No	2	Yes	36	1	Pk	Malaria	2021-06-13 07:13:27	No	2021-06-13 05:45:27	1.46667
QDM2179	36	Male	No	2	Yes	313	1	Pk	Malaria	2021-03-08 09:25:27	Yes	2021-03-08 17:00:27	-7.58333
QDM2223	16	Male	No	4	Yes	71	1	Pk	Malaria	2021-04-15 20:52:27	No	2021-04-15 18:30:27	2.36667
QECF021	26	Male	No	4	Yes		0	Negative	Control	2021-04-22 15:37:27	Yes
QDM2284	15	Male	No	3	Yes	5728	1	Pk	Malaria	2021-06-08 10:43:27	Yes	2021-06-08 11:05:27	-0.366667
QDM2283	61	Male	No	3	Yes	66	1	Pk	Malaria	2021-06-07 07:00:27	Yes	2021-06-07 09:15:27	-2.25
QDM2193	45	Male	No	3	Yes	5642	1	Pk	Malaria	2021-03-19 12:43:27	Yes	2021-03-19 13:25:27	-0.7
QECF036	37	Female	No	10	Yes	41	0	Pk	Malaria	2021-06-23 15:24:27	Yes
QECF014	61	Female	No	5	Yes		0	Negative	Control	2021-04-08 10:32:27	Yes
QDM2389	58	Male	No	7	Yes	1771	1	Pk	Malaria	2021-08-23 09:13:27	Yes	2021-08-23 11:30:27	-2.28333
QDM2299	22	Male	No	7	Yes	22149	1	Pk	Malaria	2021-06-17 12:19:27	Yes	2021-06-17 15:00:27	-2.68333
QDM2247	32	Male	No	5	Yes	390	1	Pk	Malaria	2021-05-07 13:08:27	Yes	2021-05-07 14:50:27	-1.7
QECF009	52	Male	No	6	Yes		0	Negative	Control	2021-03-26 15:23:27	Yes
QDM2374	30	Male	No	5	Yes	41883	1	Pk	Malaria	2021-08-07 21:17:27	Yes	2021-08-07 22:20:27	-1.05
QDM2431	36	Male	No	7	Yes	2237	1	Pk	Malaria	2021-10-19 21:23:27	Yes	2021-10-19 22:50:27	-1.45
QDM2180	23	Female	No	5	Yes	1395	1	Pk	Malaria	2021-03-10 12:24:27	Yes	2021-03-10 15:00:27	-2.6
QECF004	49	Female	No	7	Yes		0	Negative	Control	2021-02-09 13:41:27	Yes
QDM2371	28	Male	No	3	Yes	1604	1	Pk	Malaria	2021-07-17 09:32:27	Yes	2021-07-17 11:54:27	-2.36667
QDM2147	50	Male	No	4	Yes	248	1	Pk	Malaria	2021-02-11 09:50:27	No	2021-02-10 16:30:27	17.3333
QECF051	36	Male	No	4	Yes		0	Negative	Control	2021-09-13 06:53:27	Yes
QDM2254	32	Male	No	3	Yes	43	1	Pk	Malaria	2021-05-16 06:43:27	No	2021-05-15 19:35:27	11.1333
QDM2214	50	Female	No	7	Yes	998	1	Pk	Malaria	2021-04-09 16:39:27	No	2021-04-09 16:30:27	0.15
QDM2315	43	Female	No	4	Yes	7044	1	Pk	Malaria	2021-06-25 16:10:27	Yes	2021-06-25 17:10:27	-1
QDM2251	31	Female	No	6	Yes	1450	1	Pk	Malaria	2021-05-11 10:35:27	Yes	2021-05-11 12:19:27	-1.73333
QECF030	60	Male	No	3	Yes		0	Negative	Control	2021-05-20 09:23:27	Yes
QDM2275	17	Male	No	3	Yes	659	1	Pk	Malaria	2021-06-01 22:02:27	Yes	2021-06-01 23:00:27	-0.966667
QDM2241	36	Male	No	4	Yes	11005	1	Pk	Malaria	2021-05-01 22:13:27	Yes	2021-05-01 23:05:27	-0.866667
QDM2339	36	Male	No	7	Yes	1647	1	Pk	Malaria	2021-07-07 09:37:27	Yes	2021-07-07 11:50:27	-2.21667
QDM2388	14	Male	No	6	Yes	95	1	Pk	Malaria	2021-08-22 15:47:27	Yes	2021-08-22 16:20:27	-0.55
QECF029	20	Female	No	3	Yes		0	Negative	Control	2021-05-19 14:46:27	Yes
QDM2165	75	Male	No	10	Yes	768	1	Pk	Malaria	2021-02-22 20:30:27	Yes	2021-02-23 00:00:27	-3.5
QDM2160	33	Male	No	3	Yes	24	0	Pk	Malaria	2021-02-20 06:54:27	No	2021-02-19 16:45:27	14.15
QDM2200	4	Male	No	7	Yes	489	1	Pk	Malaria	2021-04-01 10:08:27	Yes	2021-04-01 16:04:27	-5.93333
QDM2159	16	Male	No	7	Yes	4726	1	Pk	Malaria	2021-02-19 13:28:27	Yes	2021-02-19 14:00:27	-0.533333
QDM2332	17	Female	No	7	Yes	94	1	Pk	Malaria	2021-07-01 19:09:27	No	2021-07-01 15:10:27	3.98333
QDM2046	22	Male	No	2	No	215	1	Pk	Malaria	2020-09-10 15:25:27	No	2020-09-10 11:40:27	3.75
QDM2198	51	Female	No	4	Yes	7371	1	Pk	Malaria	2021-03-30 11:20:27	No	2021-03-30 11:00:27	0.333333
QDM2017	22	Male	No	5	No	164	1	Pk	Malaria	2020-08-05 15:00:27	No	2020-08-05 12:00:27	3
QDM2053	9	Male	No	5	No	5986	1	Pk	Malaria	2020-09-16 12:22:27	No	2020-09-16 12:15:27	0.116667
QDM2054	18	Male	No	7	No	4353	1	Pk	Malaria	2020-09-17 14:35:27	No	2020-09-17 11:00:27	3.58333
QDM2253	25	Male	No	4	Yes	33	0	Pk	Malaria	2021-05-13 11:07:27	No	2021-05-13 11:00:27	0.116667
QDM2237	47	Female	No	3	Yes	18	1	Pk	Malaria	2021-04-27 09:31:27	Yes	2021-04-27 10:00:27	-0.483333
QECF017	43	Male	No	2	Yes		0	Negative	Control	2021-04-12 08:34:27	Yes
QECF020	30	Male	No	2	Yes		0	Pk	Malaria	2021-04-21 06:10:27	Yes
QDM2181	63	Male	No	5	Yes	55	1	Pk	Malaria	2021-03-11 11:52:27	No	2021-03-11 11:30:27	0.366667
QDM2233	8	Male	No	5	Yes	1170	1	Pk	Malaria	2021-04-21 00:18:27	Yes	2021-04-21 01:10:27	-0.866667
QDM2410	33	Male	No	3	Yes	134	1	Pk	Malaria	2021-09-13 13:32:27	Yes	2021-09-13 14:55:27	-1.38333
QDM2047	17	Male	No	5	No	34	0	Pk	Malaria	2020-09-14 09:28:27	No	2020-09-13 19:45:27	13.7167
QDM2261	55	Male	No	4	Yes	4865	1	Pk	Malaria	2021-05-19 14:42:27	Yes	2021-05-19 16:00:27	-1.3
QDM2375	21	Male	No	6	Yes	147	1	Pk	Malaria	2021-08-09 10:17:27	Yes	2021-08-09 12:35:27	-2.3
QDM2052	10	Female	No	8	No	93	1	Pk	Malaria	2020-09-16 12:22:27	No	2020-09-16 12:10:27	0.2
QDM2340	22	Male	No	4	Yes	293	1	Pk	Malaria	2021-07-07 10:39:27	Yes	2021-07-07 11:50:27	-1.18333
QECF037	56	Female	No	9	Yes		0	Negative	Control	2021-06-24 17:31:27	Yes
QDM2255	27	Male	No	7	Yes	58	1	Pk	Malaria	2021-05-16 06:47:27	No	2021-05-15 19:35:27	11.2
QDM2323	61	Female	No	6	Yes	249	1	Pk	Malaria	2021-06-28 10:37:27	Yes	2021-06-28 12:15:27	-1.63333
QECF023	27	Male	No	3	Yes		0	Negative	Control	2021-05-04 15:47:27	Yes
QDM2294	16	Male	No	3	Yes	513	1	Pk	Malaria	2021-06-15 06:59:27	Yes	2021-06-15 18:15:27	-11.2667
QDM2164	11	Male	No	11	Yes	135	1	Pk	Malaria	2021-02-22 16:15:27	Yes	2021-02-22 18:00:27	-1.75
QECF008	31	Male	No	2	Yes		0	Negative	Control	2021-03-28 15:25:27	Yes
QDM2342	48	Male	No	7	Yes	331727	1	Pk	Malaria	2021-07-07 23:47:27	Yes	2021-07-08 01:25:27	-1.63333
QDM2038	69	Male	No	3	No	11635	1	Pk	Malaria	2020-09-01 12:35:27	No	2020-09-01 12:15:27	0.333333
QDM2301	27	Female	No	1	Yes	382	1	Pk	Malaria	2021-06-17 11:18:27	Yes	2021-06-17 13:00:27	-1.7
QDM2208	31	Female	No	5	Yes	719	1	Pk	Malaria	2021-04-07 14:37:27	No	2021-04-07 12:00:27	2.61667
QDM2291	14	Male	No	9	Yes	2081	1	Pk	Malaria	2021-06-14 09:38:27	Yes	2021-06-14 12:10:27	-2.53333
QDM2236	24	Male	No	3	Yes	600	1	Pk	Malaria	2021-04-27 12:00:27	Yes	2021-04-27 12:55:27	-0.916667
QDM2207	32	Male	No	7	Yes	6492	1	Pk	Malaria	2021-04-07 09:23:27	Yes	2021-04-07 10:55:27	-1.53333
QDM2337	7	Male	No	4	Yes	9646	1	Pk	Malaria	2021-07-05 22:41:27	No	2021-07-05 17:00:27	5.68333
QDM2034	16	Male	No	8	No	457	1	Pk	Malaria	2020-08-26 16:15:27	No	2020-08-26 12:40:27	3.58333
QDM2056	20	Male	No	3	No	180	1	Pk	Malaria	2020-09-20 12:20:27	Yes	2020-09-20 13:10:27	-0.833333
QDM2156	59	Male	No	4	Yes	47	0	Pk	Malaria	2021-02-18 18:08:27	No	2021-02-18 16:40:27	1.46667
QDM2432	26	Male	No	3	Yes	169	1	Pk	Malaria	2021-10-20 19:10:27	No	2021-10-20 18:15:27	0.916667
QDM2185	7	Male	No	7	Yes	608	1	Pk	Malaria	2021-03-15 16:20:27	No	2021-03-15 13:45:27	2.58333
QDM2016	22	Male	No	4	No	3715	1	Pk	Malaria	2020-08-03 20:22:27	No	2020-08-03 18:00:27	2.36667
QDM2215	35	Male	No	11	Yes	351	1	Pk	Malaria	2021-04-09 20:32:27	Yes	2021-04-09 21:40:27	-1.13333
QDM2326	24	Male	No	3	Yes	16368	1	Pk	Malaria	2021-06-29 16:49:27	Yes	2021-06-29 17:25:27	-0.6
QDM2349	50	Female	No	4	Yes	214	1	Pk	Malaria	2021-07-12 10:26:27	Yes	2021-07-12 15:40:27	-5.23333
QDM2438	16	Male	No	6	Yes	1947	1	Pk	Malaria	2021-10-31 12:15:27	Yes	2021-10-31 13:45:27	-1.5
QDM2163	43	Female	No	6	Yes	11196	1	Pk	Malaria	2021-02-22 16:09:27	Yes	2021-02-22 18:40:27	-2.51667
QDM2224	32	Male	No	8	Yes	8003	1	Pk	Malaria	2021-04-17 10:44:27	Yes	2021-04-17 12:00:27	-1.26667
QECF005	21	Male	No	3	Yes		0	Negative	Control	2021-03-11 06:48:27	Yes
QDM2382	29	Male	No	2	Yes	737	1	Pk	Malaria	2021-08-16 09:31:27	Yes	2021-08-16 11:35:27	-2.06667
QDM2221	44	Female	No	2	Yes	20	0	Pk	Malaria	2021-04-16 06:35:27	No	2021-04-15 15:45:27	14.8333
QDM2025	22	Male	No	4	No	887	1	Pk	Malaria	2020-08-12 12:20:27	Yes	2020-08-12 12:30:27	-0.166667
QDM2260	18	Male	No	4	Yes	221	1	Pk	Malaria	2021-05-19 12:50:27	No	2021-05-19 11:40:27	1.16667
QDM2219	63	Male	No	5	Yes	11724	1	Pk	Malaria	2021-04-14 17:45:27	No	2021-04-14 12:17:27	5.46667
QDM2256	28	Male	No	7	Yes	33	1	Pk	Malaria	2021-05-18 15:21:27	No	2021-05-18 11:40:27	3.68333
QECF033	33	Male	No	2	Yes		0	Negative	Control	2021-06-18 06:47:27	Yes
QECF010	35	Male	No	2	Yes		0	Negative	Control	2021-03-31 06:20:27	Yes
QDM2406	25	Female	No	4	Yes	557	1	Pk	Malaria	2021-09-08 19:20:27	Yes	2021-09-08 20:30:27	-1.16667
QDM2037	30	Male	No	7	No	118	1	Pk	Malaria	2020-09-01 12:19:27	Yes	2020-09-01 12:20:27	-0.0166667
QDM2312	14	Male	No	2	Yes	176	1	Pk	Malaria	2021-06-22 13:45:27	No	2021-06-22 11:36:27	2.15
QDM2356	79	Female	No	1	Yes	6792	1	Pk	Malaria	2021-07-13 03:01:27	Yes	2021-07-13 04:30:27	-1.48333
QECF048	25	Male	No	5	Yes		0	Negative	Control	2021-08-30 06:31:27	Yes
QECF019	56	Male	No	6	Yes		0	Pk	Malaria	2021-04-20 06:17:27	Yes
QECF035	65	Male	No	3	Yes		0	Negative	Control	2021-06-20 06:17:27	Yes
QDM2154	17	Male	No	5	Yes	1663	1	Pk	Malaria	2021-02-17 12:39:27	Yes	2021-02-17 15:15:27	-2.6
QDM2158	28	Male	No	10	Yes	8315	1	Pk	Malaria	2021-02-19 12:32:27	Yes	2021-02-19 14:10:27	-1.63333
QECF040	56	Male	No	2	Yes		0	Negative	Control	2021-07-12 15:44:27	Yes
QDM2027	24	Male	No	6	No	64	1	Pk	Malaria	2020-08-16 06:33:27	No	2020-08-15 15:00:27	15.55
QDM2298	11	Female	No	2	Yes	81	1	Pk	Malaria	2021-06-16 11:00:27	Yes	2021-06-16 11:50:27	-0.833333
QDM2308	24	Female	No	7	Yes	314	1	Pk	Malaria	2021-06-21 10:16:27	Yes	2021-06-21 12:30:27	-2.23333
QECF013	50	Male	Yes	5	Yes	251	0	Pk	Malaria	2021-04-07 09:21:27	Yes
QDM2238	33	Male	Yes	4	Yes	8503	1	Pk	Malaria	2021-05-01 22:13:27	Yes	2021-05-01 23:20:27	-1.11667
QDM2245	38	Male	Yes	10	Yes	52	0	Pk	Malaria	2021-05-05 11:02:27	No	2021-05-05 10:00:27	1.03333
QDM2376	34	Male	Yes	7	Yes	533	1	Pk	Malaria	2021-08-09 14:45:27	Yes	2021-08-09 15:05:27	-0.333333
QDM2194	21	Male	Yes	4	Yes	1125	1	Pk	Malaria	2021-03-19 11:05:27	Yes	2021-03-19 18:45:27	-7.66667
QDM2395	32	Male	Yes	3	Yes	7984	1	Pk	Malaria	2021-08-25 22:12:27	Yes	2021-08-25 23:15:27	-1.05
QECF015	58	Male	Yes	5	Yes		0	Negative	Control	2021-04-08 23:27:27	Yes
QDM2352	46	Male	Yes	7	Yes	129	1	Pk	Malaria	2021-07-12 14:57:27	Yes	2021-07-12 16:44:27	-1.78333
QDM2044	57	Male	Yes	3	No	3434	1	Pk	Malaria	2020-09-09 14:05:27	No	2020-09-09 11:15:27	2.83333
QDM2226	64	Male	Yes	1	Yes	788	1	Pk	Malaria	2021-04-17 18:15:27	Yes	2021-04-17 19:25:27	-1.16667
QDM2313	48	Male	Yes	3	Yes	331	1	Pk	Malaria	2021-06-23 18:32:27	No	2021-06-23 16:35:27	1.95
QDM2189	54	Male	Yes	3	Yes	5081	1	Pk	Malaria	2021-03-17 17:51:27	Yes	2021-03-17 18:30:27	-0.65
QDM2391	59	Female	Yes	3	Yes	4647	1	Pk	Malaria	2021-08-23 16:11:27	Yes	2021-08-23 18:30:27	-2.31667
QECF016	18	Female	Yes	4	Yes		0	Negative	Control	2021-04-12 11:52:27	Yes
QDM2252	62	Male	Yes	3	Yes	203	1	Pk	Malaria	2021-05-12 16:08:27	Yes	2021-05-12 17:45:27	-1.61667
QDM2327	35	Male	Yes	4	Yes	117	1	Pk	Malaria	2021-07-01 09:22:27	Yes	2021-07-01 12:05:27	-2.71667
QDM2235	49	Male	Yes	1	Yes	14476	1	Pk	Malaria	2021-04-22 07:03:27	Yes	2021-04-22 08:00:27	-0.95
QDM2368	44	Female	Yes	0	Yes	4856	1	Pk	Malaria	2021-07-16 16:42:27	Yes	2021-07-16 19:30:27	-2.8
QDM2287	21	Male	Yes	5	Yes	31	1	Pk	Malaria	2021-06-09 15:55:27	Yes	2021-06-09 18:20:27	-2.41667
QDM2244	36	Male	Yes	3	Yes	1924	1	Pk	Malaria	2021-05-03 19:14:27	No	2021-05-03 17:30:27	1.73333
QDM2419	58	Male	Yes	3	Yes	1825	1	Pk	Malaria	2021-10-01 14:49:27	Yes	2021-10-01 16:30:27	-1.68333
QDM2354	27	Male	Yes	3	Yes	21273	1	Pk	Malaria	2021-07-12 20:17:27	Yes	2021-07-12 20:55:27	-0.633333
QDM2019	53	Male	Yes	6	No	137	1	Pk	Malaria	2020-08-06 09:00:27	No	2020-08-05 17:40:27	15.3333
QDM2385	52	Male	Yes	7	Yes	7104	1	Pk	Malaria	2021-08-20 11:27:27	Yes	2021-08-20 14:30:27	-3.05
QDM2022	21	Male	Yes	4	No	648	1	Pk	Malaria	2020-08-07 11:13:27	Yes	2020-08-07 11:20:27	-0.116667
QDM2427	52	Female	Yes	4	Yes	16350	1	Pk	Malaria	2021-10-15 21:59:27	Yes	2021-10-15 23:15:27	-1.26667
QECF024	22	Male	Yes	4	Yes		0	Negative	Control	2021-05-05 15:34:27	Yes
QDM2230	32	Male	Yes	4	Yes	15067	1	Pk	Malaria	2021-04-19 20:28:27	No	2021-04-19 17:00:27	3.46667
QDM2032	58	Female	Yes	3	No	6827	1	Pk	Malaria	2020-08-22 19:45:27	Yes	2020-08-22 20:35:27	-0.833333
QDM2324	34	Male	Yes	3	Yes	114	1	Pk	Malaria	2021-06-29 12:32:27	Yes	2021-06-29 15:00:27	-2.46667
QDM2269	43	Female	Yes	3	Yes	30906	1	Pk	Malaria	2021-05-28 01:30:27	Yes	2021-05-28 02:30:27	-1
QDM2026	34	Female	Yes	4	No	230	1	Pk	Malaria	2020-08-14 15:50:27	No	2020-08-14 10:30:27	5.33333
QDM2369	39	Female	Yes	1	Yes	148	1	Pk	Malaria	2021-07-16 19:45:27	Yes	2021-07-16 21:00:27	-1.25
QDM2049	49	Male	Yes	4	No	607	1	Pk	Malaria	2020-09-14 16:04:27	No	2020-09-14 12:30:27	3.56667
QDM2285	63	Male	Yes	4	Yes	120	1	Pk	Malaria	2021-06-08 12:29:27	Yes	2021-06-08 16:00:27	-3.51667
QDM2414	57	Female	Yes	4	Yes	6439	1	Pk	Malaria	2021-09-20 14:56:27	Yes	2021-09-20 16:15:27	-1.31667
QDM2178	64	Male	Yes	5	Yes	2262	1	Pk	Malaria	2021-03-05 13:46:27	No	2021-03-05 13:15:27	0.516667
QDM2239	40	Male	Yes	2	Yes	1245	1	Pk	Malaria	2021-05-02 09:50:27	Yes	2021-05-02 12:10:27	-2.33333
QDM2201	24	Male	Yes	3	Yes	897	1	Pk	Malaria	2021-04-01 12:51:27	No	2021-04-01 09:40:27	3.18333
QDM2202	33	Male	Yes	2	Yes	4914	1	Pk	Malaria	2021-04-01 21:31:27	Yes	2021-04-01 22:35:27	-1.06667
QDM2229	41	Male	Yes	4	Yes	237	1	Pk	Malaria	2021-04-19 20:27:27	No	2021-04-19 16:30:27	3.95
QDM2161	53	Male	Yes	5	Yes	14613	1	Pk	Malaria	2021-02-22 15:38:27	Yes	2021-02-22 18:30:27	-2.86667
QDM2421	44	Male	Yes	4	Yes	10717	1	Pk	Malaria	2021-10-05 18:15:27	Yes	2021-10-05 20:45:27	-2.5
QDM2397	30	Male	Yes	3	Yes	613	1	Pk	Malaria	2021-08-26 19:48:27	Yes	2021-08-26 20:35:27	-0.783333
QECF002	54	Male	Yes	21	Yes		0	Negative	Control	2021-01-18 09:20:27	Yes
QDM2267	66	Male	Yes	3	Yes	888	1	Pk	Malaria	2021-05-25 17:22:27	Yes	2021-05-25 18:45:27	-1.38333
QDM2330	17	Male	Yes	3	Yes	657	1	Pk	Malaria	2021-07-01 19:08:27	No	2021-07-01 16:30:27	2.63333
QDM2231	50	Female	Yes	2	Yes	93	1	Pk	Malaria	2021-04-20 13:43:27	No	2021-04-20 13:00:27	0.716667
QDM2039	41	Male	Yes	3	No	8483	1	Pk	Malaria	2020-09-03 08:55:27	No	2020-09-03 04:00:27	4.91667
QDM2168	50	Male	Yes	2	Yes	6224	1	Pk	Malaria	2021-02-23 19:30:27	Yes	2021-02-23 20:40:27	-1.16667
QDM2196	43	Male	Yes	4	Yes	23121	1	Pk	Malaria	2021-03-24 13:16:27	No	2021-03-24 12:55:27	0.35
QDM2205	56	Female	Yes	4	Yes	573	1	Pk	Malaria	2021-04-05 18:32:27	No	2021-04-05 11:00:27	7.53333
QDM2379	64	Female	Yes	3	Yes	254	1	Pk	Malaria	2021-08-09 12:15:27	Yes	2021-08-09 13:50:27	-1.58333
QDM2173	35	Male	Yes	3	Yes	1801	1	Pk	Malaria	2021-02-27 16:19:27	Yes	2021-02-27 17:00:27	-0.683333
QDM2012	28	Male	Yes	4	No	38	0	Pk	Malaria	2020-07-24 08:30:27	No	2020-07-23 19:10:27	13.3333
QDM2203	65	Female	Yes	4	Yes	547	1	Pk	Malaria	2021-04-04 09:05:27	Yes	2021-04-04 15:15:27	-6.16667
QDM2041	59	Female	Yes	6	No	69	1	Pk	Malaria	2020-09-04 16:35:27	Yes	2020-09-04 18:00:27	-1.41667
QDM2276	58	Male	Yes	3	Yes	12936	1	Pk	Malaria	2021-06-02 14:34:27	Yes	2021-06-02 15:50:27	-1.26667
QDM2183	40	Male	Yes	7	Yes	8448	1	Pk	Malaria	2021-03-11 16:16:27	No	2021-03-11 14:30:27	1.76667
QDM2184	47	Female	Yes	4	Yes	689	1	Pk	Malaria	2021-03-13 09:19:27	Yes	2021-03-13 11:00:27	-1.68333
QDM2195	60	Female	Yes	7	Yes	207	1	Pk	Malaria	2021-03-22 15:45:27	Yes	2021-03-22 16:53:27	-1.13333
QDM2240	31	Male	Yes	7	Yes	8971	1	Pk	Malaria	2021-05-02 11:40:27	No	2021-05-02 11:00:27	0.666667
QDM2216	61	Male	Yes	2	Yes	1073	1	Pk	Malaria	2021-04-13 10:21:27	No	2021-04-13 08:30:27	1.85
QDM2387	56	Female	Yes	1	Yes	290	1	Pk	Malaria	2021-08-22 11:27:27	Yes	2021-08-22 13:30:27	-2.05
QDM2335	37	Male	Yes	2	Yes	15566	1	Pk	Malaria	2021-07-04 19:32:27	Yes	2021-07-04 21:00:27	-1.46667
QDM2373	49	Male	Yes	3	Yes	133	1	Pk	Malaria	2021-08-07 10:22:27	Yes	2021-08-07 11:40:27	-1.3
QDM2262	17	Male	Yes	7	Yes	50	1	Pk	Malaria	2021-05-21 09:40:27	Yes	2021-05-21 11:30:27	-1.83333
QDM2187	26	Male	Yes	3	Yes	3969	1	Pk	Malaria	2021-03-17 14:46:27	No	2021-03-17 12:00:27	2.76667
QDM2329	64	Male	Yes	4	Yes	208	1	Pk	Malaria	2021-07-01 19:09:27	Yes	2021-07-01 20:15:27	-1.1
QDM2246	19	Male	Yes	1	Yes	780	1	Pk	Malaria	2021-05-06 11:17:27	Yes	2021-05-06 11:30:27	-0.216667
QDM2197	33	Male	Yes	7	Yes	125	1	Pk	Malaria	2021-03-26 09:53:27	Yes	2021-03-26 16:15:27	-6.36667
QDM2227	51	Male	Yes	9	Yes	979	1	Pk	Malaria	2021-04-18 16:27:27	Yes	2021-04-18 17:22:27	-0.916667
QDM2199	87	Male	Yes	3	Yes	3584	1	Pk	Malaria	2021-03-31 09:47:27	Yes	2021-03-31 11:08:27	-1.35
QDM2248	46	Male	Yes	6	Yes	6105	1	Pk	Malaria	2021-05-09 06:33:27	No	2021-05-08 23:50:27	6.71667
QDM2350	39	Male	Yes	8	Yes	3400	1	Pk	Malaria	2021-07-12 13:37:27	No	2021-07-12 11:45:27	1.86667
QDM2437	39	Male	Yes	4	Yes	2244	1	Pk	Malaria	2021-10-29 02:11:27	Yes	2021-10-29 02:45:27	-0.566667
QDM2191	28	Male	Yes	2	Yes	60	1	Pk	Malaria	2021-03-18 13:17:27	No	2021-03-18 10:26:27	2.85
QDM2418	58	Male	Yes	3	Yes	2751	1	Pk	Malaria	2021-09-30 13:07:27	Yes	2021-09-30 15:30:27	-2.38333
QDM2257	61	Female	Yes	3	Yes	266	1	Pk	Malaria	2021-05-18 21:45:27	Yes	2021-05-18 23:15:27	-1.5
QDM2042	32	Male	Yes	5	No	945	1	Pk	Malaria	2020-09-06 12:22:27	Yes	2020-09-06 13:18:27	-0.933333
QDM2045	32	Male	Yes	3	No	162	1	Pk	Malaria	2020-09-09 16:05:27	No	2020-09-09 12:45:27	3.33333
QDM2396	59	Male	Yes	2	Yes	4464	1	Pk	Malaria	2021-08-26 19:26:27	No	2021-08-26 19:00:27	0.433333
QDM2210	39	Male	Yes	2	Yes	148	1	Pk	Malaria	2021-04-08 17:17:27	No	2021-04-08 11:00:27	6.28333
QDM2051	20	Male	Yes	3	No	1112	1	Pk	Malaria	2020-09-15 15:10:27	No	2020-09-15 12:30:27	2.66667
QDM2268	36	Male	Yes	4	Yes	7150	1	Pk	Malaria	2021-05-27 09:55:27	Yes	2021-05-27 12:30:27	-2.58333
QDM2217	60	Male	Yes	4	Yes	36	1	Pk	Malaria	2021-04-13 15:53:27	Yes	2021-04-13 17:00:27	-1.11667
QDM2282	52	Male	Yes	3	Yes	722	1	Pk	Malaria	2021-06-06 10:36:27	Yes	2021-06-06 12:05:27	-1.48333
QECF003	80	Male	Yes	7	Yes		0	Negative	Control	2021-01-27 06:08:27	Yes
QDM2222	44	Male	Yes	6	Yes	3614	1	Pk	Malaria	2021-04-15 20:52:27	No	2021-04-15 18:30:27	2.36667
QDM2225	22	Male	Yes	1	Yes	497	1	Pk	Malaria	2021-04-17 09:11:27	Yes	2021-04-17 17:10:27	-7.98333
QDM2209	44	Male	Yes	7	Yes	700	1	Pk	Malaria	2021-04-07 14:38:27	No	2021-04-07 12:30:27	2.13333
QDM2359	41	Male	Yes	3	Yes	340	1	Pk	Malaria	2021-07-13 12:16:27	Yes	2021-07-13 16:00:27	-3.73333
QDM2420	61	Male	Yes	1	Yes	645	1	Pk	Malaria	2021-10-04 07:01:27	Yes	2021-10-04 08:50:27	-1.81667
QDM2218	66	Female	Yes	5	Yes	473	1	Pk	Malaria	2021-04-14 09:36:27	Yes	2021-04-14 11:20:27	-1.73333
QDM2250	47	Male	Yes	2	Yes	1755	1	Pk	Malaria	2021-05-10 12:30:27	Yes	2021-05-10 12:45:27	-0.25
QDM2325	33	Male	Yes	5	Yes	525	1	Pk	Malaria	2021-06-29 14:31:27	Yes	2021-06-29 16:33:27	-2.03333
QDM2011	49	Female	Yes	4	No	5133	1	Pk	Malaria	2020-07-23 17:00:27	No	2020-07-23 12:30:27	4.5
QDM2328	37	Male	Yes	3	Yes	2288	1	Pk	Malaria	2021-07-01 15:37:27	No	2021-07-01 12:30:27	3.11667
QDM2171	66	Male	Yes	3	Yes	251	1	Pk	Malaria	2021-02-25 11:35:27	Yes	2021-02-25 15:15:27	-3.66667
QDM2384	48	Male	Yes	3	Yes	59	0	Pk	Malaria	2021-08-19 09:31:27	Yes	2021-08-19 12:50:27	-3.31667
QDM2358	79	Male	Yes	1	Yes	42	0	Pk	Malaria	2021-07-13 07:03:27	Yes	2021-07-13 09:50:27	-2.78333
